# Supplementary material for: Genetic Code Expansion System for Tight Control of Gene Expression in Bombyx mori Cell Lines
Source: Insects. 2021 Dec 1;12(12):1081. doi: 10.3390/insects12121081 (PMC8709394; doi:10.3390/insects12121081)
Supplement: Supplementary file 1 [file insects-12-01081-s001.zip]

Archive with 1 entries (1 files):
- insects-1451973-supplementary.pdf
